# Supplementary material for: Antimicrobial Resistance in Urinary Tract Infections Among Patients with and Without Renal Comorbidities: A Retrospective Study from Al-Baha, Saudi Arabia
Source: Pathogens. 2025 Dec 17;14(12):1297. doi: 10.3390/pathogens14121297 (PMC12735405; doi:10.3390/pathogens14121297)
Supplement: Supplementary file 1 [file pathogens-14-01297-s001.zip]

Archive with 1 entries (1 files):
- pathogens-3993617-supplementary.pdf
